# Supplementary material for: The utility of the Diabetes Anxiety Depression Scale in Type 2 diabetes mellitus: The Fremantle Diabetes Study Phase II
Source: PLoS One. 2018 Mar 15;13(3):e0194417. doi: 10.1371/journal.pone.0194417 (PMC5854400; doi:10.1371/journal.pone.0194417)
Supplement: S1 File — (XLSX) [file pone.0194417.s003.xlsx]

## Sheet: minimal anonymized data
elig_LCA	age (years)	male	diabetes duration (years)	HbA1c (%)	LCA_class	DADS_total_score	GAD	major_depressive_syndrome	minor_depressive_syndrome
1	77.441	1	27.941	6.5	1	4	0	0	0
1	71.7571	1	18.2736	8.6	1	6	0	0	0
1	78.3555	0	27.5249	7.3	1	7	0	0	0
1	53.5997	0	15.4714	7.6	3	24	0	0	0
1	64.031	1	14.3698	8.1	1	3	0	0	0
1	72.8742	1	14.1653	7.9	0	1	0	0	0
0	64.3543	1	12.7764	6.3	#NULL!	26	1	1	0
1	72.1898	0	6.5	5.9	0	1	0	0	0
1	69.3452	0	19.1527	7.5	0	1	0	0	0
1	87.7272	0	15.6576	7.4	0	2	0	0	0
1	83.7353	1	16.0045	6.3	0	2	0	0	0
1	63.1576	0	5	6	1	3	0	0	0
1	65.2411	1	25.6468	6.3	0	0	0	0	0
1	59.385	0	30.579	6.8	1	7	0	0	0
1	75.9351	1	9	6.8	0	1	0	0	0
1	57.6079	1	2	5.1	0	0	0	0	0
1	65.1536	0	17	6.9	0	2	0	0	0
0	90.673	1	17.7958	6.2	#NULL!	#NULL!
1	63.8669	0	16.3466	8	2	15	0	0	0
1	63.3986	1	20.8317	9.2	0	1	0	0	0
1	68.4718	1	15.0239	6.8	2	12	0	0	0
1	59.1741	0	17.383	8.7	1	5	0	0	0
1	77.3233	1	11	7.3	0	0	0	0	0
1	67.1083	0	20.5442	9.6	3	22	0	0	1
1	78.3518	0	23.9829	9	0	1	0	0	0
1	66.1719	0	19.127	8	3	24	0	1	0
1	89.4138	0	22.3743	7.1	0	0	0	0	0
1	74.3502	1	30.7274	7.1	1	4	0	0	0
1	68.6442	1	15.6321	7.6	1	3	0	0	0
1	60.9262	1	16	6.9	0	1	0	0	0
1	60.8005	0	21	6.8	1	6	0	0	0
1	61.0276	0	1.91667	6.1	0	2	0	0	0
1	61.4958	1	11	8.6	1	5	0	0	0
1	77.6135	0	8	7.2	1	5	0	0	0
1	81.4264	1	19	7.1	1	4	0	0	0
1	61.6435	0	7	7.7	1	7	0	0	0
0	65.7248	0	25.6267	7.6	#NULL!	2	0
1	62.0406	0	22.3548	10.9	0	2	0	0	0
1	70.8255	1	41.4949	8.1	2	9	0	0	0
1	77.9065	0	22.2124	7.5	1	7	0	0	0
1	65.2385	1	15	7.9	3	19	1	0	0
0	76.9018	0	0.333333	6.6	#NULL!	6	0	0	0
1	72.3376	1	32	7.8	1	5	0	0	0
1	40.9481	1	11	6.1	2	8	0	0	0
1	81.7478	0	3	6.1	2	10	0	0	0
1	75.8448	1	18.722	7.4	1	4	0	0	0
1	76.469	1	17.6044	5.5	2	9	0	0	1
1	83.1222	0	16.6578	6.6	1	3	0	0	0
1	79.7708	1	13.5576	7.6	0	0	0	0	0
1	83.8176	0	22.5073	8.4	0	1	0	0	0
1	50.7734	0	13.6298	5.8	1	4	0	0	0
1	78.246	0	14.082	6.4	0	1	0	0	0
1	76.1898	0	16.3071	6.6	1	5	0	0	0
1	67.3191	0	12.2577	5.9	1	5	0	0	0
1	79.3876	1	21.1459	6.5	1	3	0	0	0
1	82.4623	1	15.2326	6.4	0	0	0	0	0
1	75.5002	1	15.3801	8.4	1	6	0	0	0
0	78.8159	1	18.7188	5.7	#NULL!	5	0	0	0
1	74.7388	1	18.0529	7	1	4	0	0	0
1	72.5785	0	16.8011	6.2	0	0	0	0	0
1	70.1555	1	31	8.8	1	4	0	0	0
1	73.8271	0	20.9937	7.4	2	15	0	0	1
1	76.198	1	18.3318	6.6	1	6	0	0	0
1	75.7517	0	28.0302	6.5	0	1	0	0	0
1	74.9796	1	22.5684	6.1	1	5	0	0	0
1	75.5877	1	16.5658	6.2	0	2	0	0	0
1	82.5635	1	12.3601	6.3	2	12	0	0	0
1	75.7875	0	2	6.9	1	5	0	0	0
1	86.0351	1	19.9326	6.3	2	12	0	0	0
1	78.3994	0	10	8.6	0	2	0	0	0
1	67.1577	1	15.7574	7.2	2	16	0	0	0
1	73.6463	1	14.5739	5.8	1	3	0	0	0
1	71.656	0	20	6.2	3	25	0	1	0
1	75.1357	1	17.6209	7	3	19	0	0	0
1	73.6793	0	25.9579	6.8	2	12	0	0	0
1	46.1903	1	15.1261	7.8	3	23	1	1	0
1	66.5552	1	7	6.6	2	8	0	0	0
1	86.4843	1	15.2629	5.9	2	14	0	0	0
1	75.33	1	26.9024	6.9	0	0	0	0	0
1	78.3172	0	26.656	6.3	1	5	0	0	0
1	59.4615	1	17.2115	7	2	10	0	0	0
1	65.4574	0	13.8905	7.5	2	8	0	0	0
1	82.4567	0	17.9622	10.9	2	8	0	0	0
1	76.3184	0	21.399	6.3	2	15	0	0	0
1	61.5944	0	14.6355	5.5	2	13	0	0	0
1	74.5991	0	20.4461	6.5	0	2	0	0	0
0	55.2508	0	10	6.5	#NULL!	8		0	0
0	79.4479	0	13.687	6.5	#NULL!	21	0	0	1
1	37.5094	1	8.25	7.4	1	4	0	0	0
1	71.6697	1	19	5.4	3	35	1	1	0
1	76.9127	0	20.6901	8.1	0	0	0	0	0
1	87.0992	1	16.1568	7	0	2	0	0	0
1	83.5902	1	17.1955	7.9	1	7	0	0	0
1	79.9543	1	33.1495	6.4	2	15	0	0	0
1	61.2686	1	15	7.1	1	6	0	0	0
1	60.6498	1	9	7.1	0	1	0	0	0
1	75.0346	0	20.5181	6.8	0	2	0	0	0
1	62.183	0	18.6447	9	3	25	0	1	0
1	62.5498	1	18	7.6	2	8	0	0	0
1	57.3973	1	15.9204	5.6	1	4	0	0	0
1	50.7304	1	12.25	8.7	1	7	0	0	0
1	87.9026	1	16.0994	6.8	0	0	0	0	0
1	78.1692	0	16.3414	6.2	1	6	0	0	0
1	59.7656	1	19.4268	7.6	1	3	0	0	0
0	80.0584	0	16.9312	6.4	#NULL!	1	0	0	0
1	73.8982	1	15.4064	5.9	1	3	0	0	0
1	81.6109	0	15	6.4	0	0	0	0	0
1	72.3926	0	17.3734	7.6	2	14	0	1	0
1	79.0481	0	22.1874	8.2	1	5	0	0	0
0	56.3704	0	13.6259	6.6	#NULL!	10	0	0	0
1	79.6533	1	15.8035	6.6	2	14	0	0	1
1	76.6992	0	13.8686	6.6	1	4	0	0	0
1	78.1173	0	29.4249	9	3	25	0	1	0
1	52.721	0	10	8	2	14	0	0	0
1	76.1432	0	22.2403	6	2	10	0	0	0
1	80.7702	1	10	5.4	2	14	0	0	0
1	81.6028	1	5	6.2	3	19	0	0	0
1	84.3734	0	4	6.6	0	2	0	0	0
1	78.8402	1	12.1176	6.4	0	0	0	0	0
1	75.8422	0	14.0812	7.3	1	3	0	0	0
1	79.3438	1	19.4831	7.8	0	1	0	0	0
1	78.7964	1	24.9137	5.8	0	0	0	0	0
1	64.9017	0	16.7284	6.9	2	8	0	0	0
1	55.3711	1	8	6.7	1	3	0	0	0
1	80.8359	1	22.4028	6.7	1	5	0	0	0
1	81.4766	1	15.4151	5.9	1	4	0	0	0
1	70.8838	0	15.3756	7.5	1	4	0	0	0
0	45.975	0	22.6745	6.7	#NULL!	4	0	0	0
1	61.4957	1	26	6.8	0	1	0	0	0
1	60.0911	0	17.8576	7.3	1	3	0	0	0
1	40.0309	1	11.4167	10.4	0	2	0	0	0
1	80.3869	0	15.4648	7.1	3	36	0	1	0
1	80.3403	1	24.8403	7.4	2	9	0	0	0
0	62.5471	0	15.4556	7.2	#NULL!	17	0	0	0
1	74.7853	1	8	7.4	1	7	0	0	0
0	66.988	0	14.5768	6.7	#NULL!	0	0	0	0
1	73.3972	1	16.2755	6.6	1	5	0	0	0
1	63.3904	0	19.9288	8.2	2	9	0	0	0
1	57.6846	1	9.91667	7.5	0	1	0	0	0
1	78.3253	0	17.0929	6.7	1	6	0	0	0
1	61.1782	0	10	7.1	2	13	0	0	0
1	69.8545	0	16	7.2	1	6	0	0	0
1	72.669	0	33.1667	11.1	2	16	0	0	0
1	75.2016	1	23.1906	6.7	1	4	0	0	0
1	75.0562	0	12.4976	6.9	0	1	0	0	0
1	71.278	1	12.983	6.8	0	2	0	0	0
0	88.1762	0	20.168	7	#NULL!	2	0	0	0
1	68.1432	1	18.721	6.6	1	3	0	0	0
0	71.8995	0	22.1796	6.8	#NULL!	#NULL!
0	69.7724	0	14	7	#NULL!	#NULL!
1	75.9597	1	15.9789	7	1	3	0	0	0
1	76.4062	0	12	7.3	2	9	0	0	0
1	81.6765	0	9	6	0	0	0	0	0
1	67.9898	0	28	7.3	2	13	0	0	0
1	78.0488	1	16.0625	6.6	1	3	0	0	0
1	91.4442	0	14.0533	6	1	6	0	0	0
1	47.5027	1	16.5356	11	2	17	0	1	0
1	72.7676	1	15.5599	8.1	0	1	0	0	0
1	70.6593	1	18.2113	6.2	2	13	0	0	0
1	66.1719	1	15	7.4	0	0	0	0	0
0	70.8757	0	10	7.3	#NULL!	9	0	0	0
1	60.0117	1	22.3095	6	2	16	0	0	0
1	81.5341	1	39.459	8.1	0	0	0	0	0
1	74.2378	0	17.9373	7	0	0	0	0	0
1	66.3965	1	17	9.1	2	11	0	0	0
1	80.0884	1	20.1225	9	0	2	0	0	0
1	80.8689	1	15.694	7.2	0	1	0	0	0
0	71.478	0	17.8388	7.6	#NULL!	3	0	0	0
1	65.5066	0	8	10.7	0	0	0	0	0
1	52.3403	0	15.7268	8.3	2	8	0	0	1
0	68.3103	0	5	6.5	#NULL!	4	0	0	0
1	51.7711	0	20.2574	9.8	3	33	1	1	0
1	77.5149	1	15.2337	6.7	2	8	0	0	0
1	66.6018	0	9	7.3	1	3	0	0	0
1	81.266	1	17.993	6.6	0	0	0	0	0
1	68.7457	0	13.3427	7.3	2	12	0	0	0
1	86.4622	0	23.3515	6.8	1	3	0	0	0
1	74.6156	1	15.8535	9.2	0	0	0	0	0
1	75.79	1	16.6261	7.3	1	3	0	0	0
1	67.1	1	16.0605	8.5	0	0	0	0	0
1	67.79	0	5	6.8	1	4	0	0	0
1	73.912	1	17.1667	7	0	0	0	0	0
1	72.5349	0	6	6.2	0	0	0	0	0
1	71.5272	1	14.5738	7.3	3	20	0	0	1
1	79.2453	1	15.5419	7.1	3	23	0	1	0
1	67.3795	0	7	6.1	2	8	0	0	0
1	62.8319	1	17.7321	10.3	2	13	0	0	1
1	77.1452	1	12.7872	6.9	0	1	0	0	0
1	73.0523	1	23.4103	8.5	2	12	0	0	1
1	69.0195	1	10	8.7	2	8	0	0	0
1	61.471	0	8.41667	6.8	2	10	0	0	0
1	82.4103	0	17.6438	6.2	1	6	0	0	0
1	58.5745	0	12.5	7.7	1	7	0	0	0
1	70.7688	0	20	6.2	1	6	0	0	0
1	57.9037	0	5.83333	6.1	2	16	0	1	0
1	75.0226	1	18.3833	8.8	0	0	0	0	0
1	73.3534	1	18.6499	5	2	8	0	0	0
1	71.0262	1	34	10	3	36	0	1	0
1	72.6499	0	26.0051	7.4	0	0	0	0	0
1	79.2317	0	16.8957	7	2	13	0	0	1
1	61.7751	1	4.33333	7.4	0	0	0	0	0
1	84.7556	1	22.1328	7.1	2	10	0	0	1
1	77.5834	1	13.5615	6	1	3	0	0	0
1	68.4225	0	14.9142	8.6	2	12	0	0	0
1	73.7887	1	16	8.2	0	0	0	0	0
1	72.7101	0	27.3713	10	2	10	0	0	0
1	80.6306	1	35.5472	8.5	3	18	0	1	0
1	71.3466	0	19.0133	7.2	1	3	0	0	0
1	79.637	0	19.1002	6.6	2	9	0	0	0
1	78.9277	1	9	6.9	1	5	0	0	0
1	66.7168	1	16.5748	5.7	2	9	0	0	1
1	60.0941	1	34	11.1	2	11	0	0	0
1	70.5216	1	16.5748	6.6	0	1	0	0	0
1	59.634	1	10	7.4	0	0	0	0	0
1	65.0879	1	15.368	6.4	1	3	0	0	0
1	77.7833	0	17.3804	7.4	1	3	0	0	0
1	81.2384	1	16.3206	9.1	1	4	0	0	0
1	86.5828	0	11	6.3	1	6	0	0	0
1	69.7339	0	12	7.5	1	3	0	0	0
1	77.2249	0	15.2687	8.3	1	5	0	0	0
1	65.5396	0	15.7759	8.4	2	16	0	0	0
1	76.1733	0	18.3521	6.9	0	2	0	0	0
1	79.0398	0	5	6.3	1	6	0	0	0
1	51.927	1	8	7.5	1	7	0	0	0
1	79.2014	0	24.6932	12.1	1	3	0	0	0
1	82.3721	0	16.3858	6.6	0	0	0	0	0
1	87.3685	0	25.4941	7.1	0	1	0	0	0
0	68.6335	1	15.1214	7.2	#NULL!	0	0	0	0
1	83.2617	0	8	6.7	0	0	0	0	0
1	72.6626	0	19.8852	7.6	2	12	0	0	0
1	81.4958	1	22.1405	6.2	2	12	0	0	0
1	77.0605	1	14.7381	6.9	2	17	0	1	0
0	70.0233	1	14.8593	6.5	#NULL!	2	0	0	0
1	81.6986	1	31.323	6.7	1	3	0	0	0
1	74.4403	0	17.7259	6.8	0	1	0	0	0
1	76.6142	1	17.4596	7.1	3	28	1	1	0
1	79.3054	1	10	5.9	1	7	0	0	1
1	64.9427	0	18.3906	6.5	0	2	0	0	0
1	72.0829	0	14.0364	7.4	0	0	0	0	0
1	58.1091	0	15.631	6.8	0	0	0	0	0
1	78.2021	0	6.5	6.1	2	9	0	0	0
0	87.76	0	19.7956	6.3	#NULL!	#NULL!		0	0
0	72.449	0	13.7291	6.8	#NULL!	3	0	0	0
1	74.2488	0	23.2856	10.3	1	4	0	0	0
1	56.053	0	19.9466	7.3	3	21	0	1	0
0	78.9551	1	16.9167	6.8	#NULL!	2	0	0	0
1	73.5423	0	6	6.4	1	3	0	0	0
1	69.8161	1	13.1467	8.6	0	0	0	0	0
1	81.1975	1	18.7085	5.9	1	3	0	0	0
1	66.3883	0	18.1548	7.8	3	21	0	0	1
1	60.6688	0	10	7.3	1	3	0	0	0
1	70.2406	1	16.2543	6.9	0	1	0	0	0
1	81.7613	0	19.0716	5.7	1	5	0	0	0
1	55.7326	0	19	6.2	1	4	0	0	0
1	78.35	1	18.708	6.9	1	3	0	0	0
1	74.4066	0	3	7.3	2	13	0	0	0
1	83.4673	1	12	6.7	0	2	0	0	0
0	68.9619	1	18.7174	7.7	#NULL!	1	0	0	0
1	77.2758	1	12.7347	7.9	1	4	0	0	0
1	75.9352	0	3.5	8.4	0	1	0	0	0
0	82.9005	1	20	7.6	#NULL!	4	0	0
1	77.8653	1	17.7518	6.2	0	1	0	0	0
1	63.8941	1	10	7.2	1	5	0	0	0
1	75.5135	0	20.1692	8.4	0	1	0	0	0
1	57.5916	1	19.795	10.2	1	3	0	0	0
1	73.8191	1	18.1184	9.1	1	7	0	0	0
1	74.1146	0	21.5368	5.9	1	3	0	0	0
1	76.0966	1	15.0133	7.8	1	4	0	0	0
1	62.6211	0	17	7.6	0	1	0	0	0
1	59.3028	0	14.9167	6.9	1	6	0	0	0
1	56.9537	1	18.2585	7.5	1	6	0	0	0
1	56.2227	1	7	8.6	2	14	0	0	0
1	53.0906	0	11	6.7	2	10	0	0	0
1	66.3063	1	15.1752	6.3	1	3	0	0	0
1	64.4199	1	14.1671	7.3	3	22	0	1	0
1	49.069	0	30	5.1	2	8	0	0	0
1	62.4787	0	2	6	2	8	0	0	0
1	50.2732	1	15.5315	5.5	3	22	1	1	0
1	77.4355	0	20	6.8	2	15	1	0	0
0	50.9004	0	17.9837	7.2	#NULL!	6	0	0	0
1	68.4719	1	20.905	8.5	2	13	0	0	0
1	61.0111	1	14	8.5	1	3	0	0	0
1	67.436	1	30	10.3	0	0	0	0	0
1	73.7889	1	15	7.4	0	1	0	0	0
1	60.9893	0	20.7448	6.6	0	1	0	0	0
1	74.391	0	26.0631	8	2	9	0	0	0
1	71.3849	0	26.9068	6.4	2	10	0	0	0
1	74.9632	1	20.8677	6.8	1	4	0	0	0
1	59.8858	1	15.5881	8.2	0	2	0	0	0
1	66.9742	0	17.9879	6.8	0	2	0	0	0
1	80.7703	0	20.7472	7	1	7	0	0	0
1	48.4746	1	13	7.3	1	3	0	0	0
1	52.9126	0	9	6.7	3	24	1	0	0
1	76.7839	0	6	10.1	1	5	0	0	0
1	60.5923	1	15	6.6	1	6	0	0	0
1	53.274	0	20.5404	7.3	0	0	0	0	0
1	55.894	1	18	6.3	0	0	0	0	0
1	55.163	1	10	7.3	3	20	1	0	0
1	62.5882	1	14	10.8	1	4	0	0	0
0	57.1444	1	22.4915	9.4	#NULL!	#NULL!
1	76.7511	0	20.6732	6.8	2	9	0	0	0
1	62.0872	0	15.3181	8.4	3	26	0	1	0
1	53.0879	0	18.6345	7.9	0	0	0	0	0
1	65.7312	1	12.7065	8.3	1	5	0	0	0
1	79.0536	0	28	7.1	0	0	0	0	0
1	78.2296	1	36	7.5	0	0	0	0	0
1	67.5682	0	16.1543	6.7	2	9	0	0	0
1	57.7011	0	15.2981	10.1	1	7	0	0	0
1	77.8271	0	17.6127	7.1	2	16	0	0	1
1	50.673	1	12.9167	7.2	1	4	0	0	0
1	61.6189	1	15.7637	12.2	0	0	0	0	0
1	65.6709	0	19.5124	7.1	1	4	0	0	0
1	63.4507	1	25	6.3	1	6	0	0	0
1	45.189	1	15.3025	8.4	2	8	0	0	0
1	61.8298	0	17.7958	8.3	2	10	0	0	0
1	68.8359	1	12.7361	6.7	1	7	0	0	1
1	67.5929	0	15.9728	7.6	2	16	0	0	1
1	72.1735	1	15.9426	7.5	0	0	0	0	0
1	68.4937	0	16.4131	7.6	1	3	0	0	0
1	57.2247	0	14.0526	6.5	1	3	0	0	0
1	62.9824	1	15.1858	6.8	3	31	1	1	0
1	57.6764	0	5	6.8	0	0	0	0	0
1	52.6992	1	19.93	7.4	2	11	0	0	0
1	65.5395	1	20.3454	8.1	0	0	0	0	0
1	80.9701	0	10	9	2	13	0	0	1
1	63.3684	0	24	7.1	0	0	0	0	0
0	77.2905	0	21.1935	8.2	#NULL!	3	0	0	0
1	55.4223	0	8.75	10.5	3	39	1	1	0
0	75.8996	0	17.5882	7	#NULL!	11		0	1
1	57.2495	0	17.9627	6.8	2	8	0	0	0
1	62.1967	0	13.1682	6.1	0	0	0	0	0
1	63.6339	1	10	8.1	1	4	0	0	0
1	78.8511	0	19.8757	7.4	1	7	0	0	0
1	81.6327	1	14.3964	7.2	2	10	0	0	0
1	73.5589	1	16.981	6.2	0	1	0	0	0
1	49.7175	0	13	10.3	3	39	1	1	0
1	63.1468	1	16.4692	6.6	0	1	0	0	0
1	63.3084	0	16	7.9	3	27	1	1	0
1	77.5698	1	14.8648	6.8	2	13	0	0	0
1	63.0097	1	11	11	3	22	1	1	0
1	54.1418	0	24.0886	10.7	1	3	0	0	0
1	70.5087	1	14.7998	6.7	0	0	0	0	0
1	78.3474	1	16.7613	7.3	1	5	0	0	0
1	66.15	1	17.1555	8.7	0	2	0	0	0
1	70.0378	1	17.9024	7	0	1	0	0	0
1	77.2386	1	13	6.3	1	7	0	0	0
1	62.3007	1	14.4931	5.7	0	1	0	0	0
1	59.3958	0	13	6.6	1	6	0	0	0
0	82.7691	1	10	6.3	#NULL!	3	0	0	0
1	67.0427	1	13.3706	7.4	0	0	0	0	0
1	79.363	0	14.8043	6.4	1	4	0	0	0
1	72.1954	1	13.1571	6.4	1	7	0	0	0
1	62.8949	0	12.5835	6.1	1	5	0	0	0
1	61.0578	1	15.0183	6.9	2	12	0	0	0
1	67.4013	1	18.0981	7	2	11	0	0	0
1	53.0112	0	13	10.1	0	1	0	0	0
1	76.762	1	30.4792	6.6	0	2	0	0	0
1	85.6564	0	17.3094	6.3	1	4	0	0	0
1	72.9755	0	14.481	8.8	1	6	0	0	0
1	82.7826	0	23.4492	6.4	2	11	0	0	0
1	80.5567	1	13.2003	8	1	7	0	0	0
1	74.1445	1	26.6007	7.5	0	0	0	0	0
1	56.1378	0	13.5721	8.2	2	15	0	0	0
1	61.9503	0	5	7.4	1	3	0	0	0
1	84.628	0	21.2004	8.4	2	13	0	0	0
1	79.4835	1	18.0926	6.2	2	8	0	0	0
1	65.1673	0	11	7.2	1	3	0	0	0
1	65.1891	1	10	8.7	3	19	1	1	0
1	69.7475	1	10	7.4	2	13	0	0	0
0	81.1125	1	21.749	8.7	#NULL!	#NULL!
1	62.153	1	17.0341	5.4	2	12	0	0	0
1	78.0873	0	17.3427	6.4	0	1	0	0	0
1	76.8826	0	15	6.7	1	4	0	0	0
0	66.966	1	14.3048	7.2	#NULL!	6	0	0	0
1	62.61	1	16.196	5.5	1	5	0	0	0
1	60.5979	0	13.5924	5.6	2	11	1	0	0
1	57.1234	0	17.4293	7.6	2	12	0	0	0
1	64.8033	1	9	7.1	2	12	0	0	0
1	64.8687	0	14	8.1	1	5	0	0	0
1	69.8407	1	15	6.7	1	6	0	0	0
1	67.9435	1	25.3481	7.8	0	2	0	0	0
1	75.2726	1	13.3258	7.5	1	4	0	0	0
1	48.6691	0	15	10.1	3	33	0	1	0
0	72.3049	0	23.1794	6.8	#NULL!	8	0	0	1
1	79.1031	0	16.8942	7.2	2	8	0	0	0
1	78.6676	0	21.6429	6.3	3	24	1	1	0
1	60.6553	1	18.1663	7.2	2	12	0	0	0
0	77.5367	0	28.2758	6.6	#NULL!	1	0	0	0
1	76.2117	0	22.0505	7.1	1	4	0	0	0
1	81.9201	0	5	7.3	0	0	0	0	0
1	70.3608	0	38.6711	8	2	13	0	0	0
0	55.4782	0	16.7677	6.8	#NULL!	#NULL!	0	1	0
0	50.2076	1	14.4412	8.7	#NULL!	#NULL!
1	54.7224	1	25.4696	8.9	1	5	0	0	0
1	43.9159	1	7	5.4	0	0	0	0	0
1	58.5416	1	14	6.9	2	10	0	0	0
1	63.1849	1	15.7546	7	1	6	0	0	0
1	70.7689	0	15.6609	8.1	0	2	0	0	0
1	86.0543	1	15	#NULL!	1	3	0	0	0
1	87.007	0	15	5.5	2	14	0	0	1
1	84.9618	1	15.9086	7.7	1	5	0	0	0
1	84.9263	0	22	9	0	2	0	0	0
1	80.992	1	20	5.8	0	1	0	0	0
1	80.1569	0	14.1607	6.3	0	1	0	0	0
1	80.7045	0	15	5.9	1	4	0	0	0
1	78.4567	1	16	8.2	2	9	0	0	0
1	79.2755	1	6	7.5	3	23	1	0	1
0	77.1892	0	16	5.9	#NULL!	#NULL!
1	75.6121	1	20	6.8	0	0	0	0	0
1	73.671	1	8	9.3	0	2	0	0	0
1	75.623	1	36	6.7	2	12	0	0	0
1	71.4532	0	44	5.8	3	18	0	0	1
0	70.4432	0	17	6.1	#NULL!	#NULL!
1	69.545	1	15	10.3	1	4	0	0	0
0	71.8722	0	20.4309	6	#NULL!	9	0	0	0
1	69.8599	0	7	6.8	3	27	1	1	0
1	67.823	1	15.2111	6.9	2	8	0	0	0
1	65.6764	0	12	8.4	2	16	0	0	1
1	65.0907	1	24	10.9	0	0	0	0	0
1	64.8852	1	15	7.5	0	1	0	0	0
1	65.277	0	15	7	3	18	0	0	0
1	62.6403	1	17	7.9	3	18	0	0	1
1	60.2639	0	11	9.7	3	21	1	0	1
1	58.8783	0	16	6.7	0	2	0	0	0
1	58.3883	0	18	7.3	1	5	0	0	0
0	58.1694	0	26.7856	7.2	#NULL!	0	0	0	0
1	40.2391	0	16	7.9	1	4	0	0	0
0	33.8653	0	17	14.1	#NULL!	#NULL!
1	31.0946	0	4	9.4	2	13	0	0	0
1	60.7127	1	21	6.8	0	0	0	0	0
1	84.1817	1	14.702	7.4	0	0	0	0	0
1	72.2912	1	21	6.1	0	0	0	0	0
1	68.9044	1	14	7.6	3	19	0	1	0
1	74.0132	1	9	8.3	2	10	0	0	0
1	65.0869	1	1	6	1	3	0	0	0
1	74.7195	1	10	6.7	3	21	0	0	0
1	68.135	1	3	7.2	1	5	0	0	0
1	85.3672	1	0.25	6.1	0	0	0	0	0
1	63.6286	1	0.333333	5.4	2	14	0	0	0
1	59.6861	0	3	7	0	1	0	0	0
1	42.6923	1	0.5	5.6	1	4	0	0	0
1	60.5157	1	13	7.7	2	8	0	0	0
1	68.0876	0	8.83333	7.8	0	0	0	0	0
1	60.2308	0	6	6.5	0	0	0	0	0
0	44.4271	1	1.16667	5.6	#NULL!	0		0	0
1	63.9189	1	3	6.2	0	2	0	0	0
1	54.3007	0	4	7.4	1	6	0	0	0
1	75.5574	0	13	5.8	2	16	0	0	1
1	48.9182	0	13	7.7	2	14	0	0	0
1	59.6066	1	20.0057	6.3	0	1	0	0	0
1	68.0803	1	10	7.8	3	18	0	0	1
1	65.3971	0	12	8.5	3	27	0	1	0
0	80.1518	0	6	14.1	#NULL!	#NULL!		0	0
0	56.7593	1	15	6.8	#NULL!	7	0	0	0
0	74.1832	1	30	9.3	#NULL!	#NULL!
1	63.0673	0	20	6.1	3	22	0	1	0
1	52.8936	0	10	13.8	3	24	1	0	1
1	76.573	1	0.25	5.9	1	3	0	0	0
1	56.5349	0	3	6.6	2	13	0	0	0
1	78.4897	1	10	7	2	8	0	0	0
1	59.3713	0	12	5.6	3	24	0	1	0
1	64.9593	1	0	6.8	0	2	0	0	0
1	66.016	0	3	6	0	0	0	0	0
0	73.7667	1	35	6	#NULL!	0	0	0	0
1	57.0522	0	4	7.2	1	7	0	0	0
1	51.0947	0	12	9.1	0	1	0	0	0
1	61.493	1	2	7.5	0	0	0	0	0
1	64.9975	1	2	5.9	2	13	0	0	0
0	74.2705	0	2	6.1	#NULL!	9	0	0	0
1	71.7216	1	2	6.1	2	12	0	0	0
1	60.1952	1	6	7	1	6	0	0	0
1	55.4834	1	0.833333	7.1	2	8	0	0	0
1	63.6533	1	2	7	2	8	0	0	0
1	68.751	0	3	6.4	0	2	0	0	0
1	69.4547	0	3	5.7	1	4	0	0	0
1	77.1098	1	2	4	0	2	0	0	0
1	61.2823	0	2	5.8	2	13	0	0	0
1	74.0844	0	3	6.2	0	0	0	0	0
1	78.4349	0	1.25	6.1	0	2	0	0	0
1	84.5895	1	3.83333	6.1	1	5	0	0	0
1	82.5526	0	1	6.5	0	0	0	0	0
1	65.0878	0	0.833333	6.3	1	7	0	0	0
1	59.667	0	1	6	1	3	0	0	0
1	57.9666	0	3	6.2	1	3	0	0	0
1	67.8365	1	15	9.9	1	4	0	0	0
1	68.8961	0	3	6.1	0	0	0	0	0
1	64.8743	1	4	7.3	1	6	0	0	0
1	74.9442	0	1	6	1	4	0	0	0
1	60.7537	1	1	6	2	9	0	0	0
1	50.4156	1	7	7.5	0	2	0	0	0
0	69.5808	0	3	6.2	#NULL!	6	0	0	0
1	42.9578	1	1.58333	5.2	3	25	0	1	0
1	70.38	0	1.41667	6.3	0	0	0	0	0
1	74.3036	0	23	6.4	1	5	0	0	0
1	61.8434	0	6	8.1	2	16	0	0	1
1	57.4739	0	1	5.9	0	1	0	0	0
1	71.155	1	2	6.4	1	4	0	0	0
0	83.2098	0	23	8	#NULL!	#NULL!
1	62.3829	1	1	6.7	1	7	0	0	0
1	69.4083	1	2	6.1	0	2	0	0	0
1	66.8374	0	1	8.1	2	11	0	0	0
1	55.5846	0	3	6.3	3	24	1	0	0
1	52.7566	1	8	6.8	2	10	0	0	0
1	79.7463	1	2	6.7	0	0	0	0	0
1	73.6931	0	3	7.4	1	5	0	0	0
1	62.4541	0	10	6.9	1	5	0	0	0
1	67.9654	1	1.25	5.5	2	8	0	0	1
1	78.1803	0	5	6.8	2	8	0	0	0
1	73.9887	0	1	6.1	2	12	0	0	0
1	62.0597	1	1.41667	6.5	2	8	0	0	0
1	64.5129	0	3	6	1	5	0	0	0
1	58.0296	1	10	7.3	0	2	0	0	0
1	65.8461	0	1.08333	9.5	1	4	0	0	0
1	61.693	0	1	6.8	3	29	1	1	0
1	43.7219	1	2	6.4	2	15	0	0	1
1	67.2727	1	0.583333	7.4	2	8	0	0	0
1	55.0098	1	5	6.5	1	3	0	0	0
1	69.6628	1	1	5.7	2	12	0	0	1
1	72.9372	1	7	7.1	0	0	0	0	0
1	67.4122	1	15	7.3	0	1	0	0	0
1	73.4984	1	22	7.8	2	8	0	0	0
1	76.0366	0	18	6.7	0	1	0	0	0
1	77.077	1	17	6.5	1	7	0	0	0
1	68.1788	0	4	7.9	1	3	0	0	0
1	75.5245	0	5	6.6	0	1	0	0	0
1	66.8839	0	11	7.4	2	15	0	0	0
1	60.5512	1	1	7.1	0	0	0	0	0
1	49.0494	1	3	6.6	1	4	0	0	0
1	75.0152	1	5	7.5	0	2	0	0	0
1	67.6039	1	2	5.6	1	7	0	0	0
1	71.5164	0	4	6.7	1	7	0	0	0
1	61.8543	1	2	6.6	0	0	0	0	0
1	47.1604	1	2	8.8	2	13	0	0	0
1	61.2795	0	7	7.6	3	23	0	0	1
1	57.6383	0	8	8.1	2	16	0	1	0
1	58.2297	1	5	8	2	12	0	0	0
1	74.1775	1	2	5.9	0	0	0	0	0
1	76.6799	0	1.33333	6.4	0	0	0	0	0
1	63.4289	0	23	6.2	3	25	1	1	0
1	81.0961	0	18.2995	6.7	0	0	0	0	0
0	68.2419	0	18.1065	7.3	#NULL!	#NULL!	0
1	70.8921	0	42.7458	8.9	1	5	0	0	0
1	69.7997	0	18.1522	6.3	1	4	0	0	0
1	77.0059	1	32.4499	6.9	2	13	0	0	1
1	60.5978	0	17.5555	7.3	3	33	1	1	0
1	70.3956	0	13.8299	7.9	0	1	0	0	0
1	69.4738	1	2	6.3	2	8	0	0	0
1	69.6819	0	1.25	6.2	0	2	0	0	0
1	76.4855	1	1.75	7.3	1	6	0	0	0
1	69.2767	0	12	5.9	0	2	0	0	0
1	60.8853	1	6.66667	5.8	1	5	0	0	0
1	74.7471	0	17.4329	6.4	1	7	0	0	0
1	87.7298	1	15.4047	7.4	1	6	0	0	1
1	77.8353	0	7	7.3	1	6	0	0	0
1	62.9798	1	14	7.8	0	1	0	0	0
0	79.7982	1	23.9089	6.6	#NULL!	4	0	0	0
1	79.5299	1	15.8386	5.8	2	12	0	0	0
1	76.0858	0	15.583	7.1	1	3	0	0	0
1	80.992	1	16.895	9.8	0	0	0	0	0
1	86.1692	0	19.463	6.1	2	13	0	0	0
1	80.1159	1	0	4.7	1	5	0	0	0
1	78.821	1	5	6.2	0	2	0	0	0
1	52.8277	1	0.25	7.8	0	0	0	0	0
1	76.2721	1	21.2897	7.2	1	4	0	0	0
1	77.9392	1	17.4776	7.7	0	2	0	0	0
1	69.1756	1	19.6701	9.4	2	9	0	0	1
1	80.2883	0	17.5383	8.2	1	3	0	0	0
1	83.4972	1	24.4029	6.1	0	0	0	0	0
0	77.4931	0	25.1735	7.9	#NULL!	3	0	0	0
1	52.8276	1	18.8139	9.9	0	1	0	0	0
1	79.7874	1	25.4705	6.2	1	5	0	0	0
0	74.1035	0	20.1978	8.6	#NULL!	0
1	75.5466	1	14.1749	6.3	1	3	0	0	0
1	77.4766	1	15.2853	5.3	2	12	0	0	0
1	76.7539	1	18.2485	6.4	1	6	0	0	1
1	55.0399	0	29.865	8.1	1	5	0	0	0
1	83.0153	0	15.1656	7	0	2	0	0	0
1	66.424	0	16.1959	6	1	5	0	0	0
1	76.4308	1	17.8502	6.9	3	18	0	0	1
1	80.105	1	20.4696	6.5	3	21	1	0	1
0	90.9331	0	23.3662	6.8	#NULL!	#NULL!
1	63.7875	0	22.6072	5.4	2	9	0	0	0
1	49.2823	0	0.0833333	6.1	2	9	0	0	0
0	34.8812	0	4.08333	6.5	#NULL!	14	0	0	0
1	66.495	1	1.33333	5.9	1	5	0	0	0
1	66.5161	1	1.16667	7.4	1	4	0	0	0
1	62.9687	1	10	8.1	2	10	0	0	0
1	69.975	0	3	6.1	1	4	0	0	0
1	88.5949	0	2.16667	7.1	0	2	0	0	0
1	74.3746	1	7	6	1	5	0	0	0
1	72.0503	1	16.1199	7.5	1	7	0	0	0
1	62.7798	1	16.6307	9.9	3	29	0	1	0
1	63.593	0	3.08333	5.9	2	15	0	0	0
1	47.2699	1	0.916667	5	0	2	0	0	0
1	64.6142	0	5	5.5	1	5	0	0	0
1	68.3871	1	0.5	5.6	1	6	0	0	0
1	84.7045	1	8	6.5	0	0	0	0	0
1	69.1619	0	2.91667	6	2	8	0	0	0
1	36.2691	1	9.16667	7.4	0	0	0	0	0
1	61.4629	0	8	7.5	0	1	0	0	0
1	62.2214	1	12	7.4	3	19	1	0	0
1	78.2981	1	1.16667	6.2	0	0	0	0	0
1	69.7696	0	16.5635	9.4	0	2	0	0	0
0	81.3607	0	14.3087	7.4	#NULL!	#NULL!		0	0
1	73.9666	0	19.4173	5.7	2	8	0	0	0
1	65.5313	0	26.6557	7.9	2	12	0	0	0
1	71.7536	1	5	6.2	2	8	0	0	0
1	72.6828	0	7	7.2	0	0	0	0	0
1	68.2118	1	0.166667	5.8	2	8	0	0	0
1	53.7369	0	10.5833	7.8	3	23	0	0	0
1	69.3043	1	24.0516	6.5	0	2	0	0	0
1	79.5573	1	30.1735	6.6	0	1	0	0	0
1	80.8907	0	18.9647	5.8	1	7	0	0	0
1	59.5874	1	11	7.9	0	0	0	0	0
1	68.4308	0	22	7.4	1	4	0	0	0
1	48.8906	1	2	9.6	2	10	0	0	0
1	69.7393	1	6	7.7	1	7	0	0	0
1	63.1222	1	5	7.9	0	1	0	0	0
1	60.4062	1	8	7.8	2	13	0	0	1
0	66.9057	1	19.0203	8.2	#NULL!	9	0	0	0
1	23.7054	0	9.33333	6.6	3	19	0	0	0
1	62.9195	1	4	5.8	2	11	0	0	0
1	54.2597	0	8	7.6	0	1	0	0	0
1	58.142	0	0.5	5.9	2	11	0	0	0
0	71.5356	1	33.858	7	#NULL!	3		0	0
0	52.9993	1	14.7795	9.5	#NULL!	2	0	0	0
1	56.502	0	17.6851	6.1	1	6	0	0	0
0	62.6511	1	5	5.7	#NULL!	7	0	0	0
1	71.7051	0	19.5971	8.3	2	16	0	0	1
1	52.3651	0	11	10.7	0	2	0	0	0
1	66.2954	0	0.333333	6.4	1	3	0	0	0
1	57.6107	0	0.916667	6.9	3	22	0	0	0
1	65.4109	0	9	8.6	1	3	0	0	0
1	62.1884	0	6.5	6.7	1	6	0	0	0
1	54.2869	1	1.16667	6.8	2	17	1	0	1
1	61.9475	1	9	6.7	1	3	0	0	0
1	58.0187	1	14	8.6	2	8	0	0	0
1	71.4478	0	3.33333	7	1	7	0	0	0
1	52.0473	1	12	7	1	6	0	0	0
1	64.8769	0	12	8.8	2	13	0	0	0
1	64.606	1	13.1667	6.6	1	6	0	0	0
0	76.7895	0	15	8	#NULL!	#NULL!
0	59.2864	1	6	6.5	#NULL!	2		0	0
1	48.7073	1	1	6.9	0	2	0	0	0
1	62.1777	0	2.83333	7.5	1	5	0	0	0
1	46.2733	1	1.75	6.5	0	2	0	0	0
1	79.1522	0	12	7	1	3	0	0	0
1	58.4321	1	23.25	8.5	2	10	0	0	0
0	60.3707	0	8	9.8	#NULL!	#NULL!
1	54.506	1	17	8.2	2	9	0	0	0
1	68.3542	1	5	6.2	1	6	0	0	0
1	57.9229	1	3	6.7	2	14	0	0	1
0	57.2549	0	8	8.4	#NULL!	#NULL!
1	65.43	0	8.5	7.1	1	4	0	0	0
1	66.0051	0	2.08333	5.4	1	7	0	0	0
1	70.7387	0	3	6	1	3	0	0	0
1	57.2685	0	4.75	7	2	9	0	0	0
0	73.8297	1	3.33333	7.6	#NULL!	9	0	0	0
1	81.2138	0	3	5.5	0	2	0	0	0
1	73.3453	1	11	6.1	3	20	0	1	0
1	63.9983	0	1	6.3	2	16	0	0	0
1	64.4582	0	6	6.6	2	8	0	0	0
1	77.9165	0	4	6.5	2	9	0	0	0
1	46.328	1	2.66667	9.5	2	11	0	0	0
1	76.4116	0	2	6.1	1	5	0	0	0
0	76.313	0	20	7.4	#NULL!	#NULL!
1	54.4294	1	5	5.7	2	12	0	0	0
1	61.3919	0	3	5.8	2	15	0	0	0
1	58.2596	0	5	7.5	1	4	0	0	0
1	63.3438	1	2	5.6	2	16	1	0	0
1	74.7224	0	7	5.7	1	6	0	0	0
0	79.1959	1	29	7	#NULL!	1	0	0	0
0	67.593	1	4	5.8	#NULL!	#NULL!
1	77.9805	0	2	6.5	1	5	0	0	0
0	38.7332	0	1	7.4	#NULL!	#NULL!
1	67.5875	0	5	6.7	0	2	0	0	0
1	68.094	0	8	6.7	1	3	0	0	0
1	69.0495	0	3.16667	9.2	1	5	0	0	0
1	36.3869	0	5	6	2	13	0	0	0
1	65.953	1	6	10.6	2	8	0	0	0
1	61.8818	0	1.16667	6.8	0	1	0	0	0
0	63.3604	0	2.66667	6.5	#NULL!	#NULL!
1	86.6704	0	3	7.9	0	0	0	0	0
1	52.929	1	1.25	7	2	12	0	0	1
1	51.9598	0	2.25	5.9	1	6	0	0	0
0	68.4034	0	10	7.1	#NULL!	21	0	1	0
1	71.0345	1	5	5.7	2	17	0	0	1
1	40.6908	0	4.16667	10.2	2	15	0	0	0
1	75.6367	1	3	8.2	2	16	0	0	0
1	77.4464	1	10	5.6	1	4	0	0	0
1	47.3412	0	2	6.6	2	11	0	0	0
1	80.4772	1	10.6667	6.5	0	0	0	0	0
0	69.2384	0	7	6.5	#NULL!	#NULL!
1	62.7488	1	2	6.9	0	0	0	0	0
1	64.7045	1	15	9	2	8	0	0	0
1	59.4039	0	2.66667	5.8	2	12	0	0	0
1	79.1386	1	5	6.6	2	8	0	0	0
1	76.3898	1	1.08333	6.2	0	0	0	0	0
1	61.2575	1	5	8.3	1	7	0	0	0
1	72.406	1	1.75	6.4	2	9	0	0	0
1	73.0331	0	3	6.2	3	18	0	1	0
1	53.1699	0	11	13.1	3	21	0	0	0
1	66.0872	0	5	5.7	1	3	0	0	0
1	81.7341	0	6	7	2	15	0	0	1
0	59.2479	1	1	5.7	#NULL!	8	0	0	0
1	45.2714	0	5	5.9	0	1	0	0	0
1	50.6182	1	5	6.2	0	1	0	0	0
1	72.825	1	3.58333	5.8	0	0	0	0	0
1	66.4402	1	2	6.9	2	16	0	0	1
1	69.3343	0	2	5.2	0	2	0	0	0
1	70.3773	0	0	7.3	1	5	0	0	0
0	70.5471	1	7	6.4	#NULL!	12	0	0	0
1	70.6867	0	16	6.3	2	14	0	0	0
1	65.0384	0	11	6.6	0	1	0	0	0
0	83.3713	0	6	6.2	#NULL!	1	0	0	0
0	63.9598	1	1	6	#NULL!	0	0	0	0
1	52.9948	0	11	7.9	0	2	0	0	0
1	63.8257	1	2	6.3	0	0	0	0	0
1	75.6615	0	10.75	6.5	1	3	0	0	0
1	71.53	1	3	6.5	0	0	0	0	0
1	54.0569	0	4	5.3	2	9	0	0	0
1	73.9285	0	2.33333	6.8	2	11	0	0	0
1	70.9796	1	2	5.9	1	5	0	0	0
1	56.8497	1	6	7.2	0	0	0	0	0
1	71.9679	1	2	6.4	0	0	0	0	0
1	75.8613	1	4	6.2	3	20	0	1	0
1	55.5052	1	3.16667	7.8	1	6	0	0	0
0	67.9241	0	2	5.9	#NULL!	#NULL!		0	1
1	68.6168	1	3	7.1	1	3	0	0	0
0	74.6347	0	2.33333	5.7	#NULL!	#NULL!
1	55.9762	1	1.83333	6.1	3	20	0	0	0
0	50.6593	1	3	7.9	#NULL!	5	0	0	0
1	69.2384	1	3	6.2	0	0	0	0	0
0	77.3999	0	5	5.6	#NULL!	9	0	0
1	88.6993	0	4	7.6	0	2	0	0	0
1	54.6921	0	6	7.4	2	14	0	0	0
1	76.691	1	18	7.3	0	2	0	0	0
1	66.3691	0	2	6.3	0	0	0	0	0
1	71.0948	0	3.83333	5.7	1	7	0	0	0
0	73.055	0	4	7.9	#NULL!	#NULL!
1	44.1817	0	4	7.9	1	5	0	0	0
1	57.6216	1	9	8.5	2	11	0	0	1
1	64.7017	1	2	8.1	1	4	0	0	0
1	66.6566	1	30	7.9	1	3	0	0	0
0	40.9473	0	23	12.6	#NULL!	3	0	0	0
1	77.5041	1	27.6667	6.1	0	0	0	0	0
1	71.3604	0	11	6.4	1	3	0	0	0
1	67.7353	0	7	7.7	0	2	0	0	0
1	60.5157	0	1.41667	6	1	5	0	0	0
1	73.534	1	2	5.8	0	1	0	0	0
1	67.9983	0	18	8.8	2	16	0	0	0
1	69.7203	0	3.33333	5.7	0	1	0	0	0
1	63.374	0	17	7.4	0	0	0	0	0
0	65.3834	0	6	6.9	#NULL!	21	0	1	0
1	70.8927	0	2	7.9	0	0	0	0	0
1	69.7259	0	1	5.7	1	5	0	0	0
1	28.5458	0	2	6.3	3	32	1	1	0
1	79.8449	0	10	6.7	1	3	0	0	0
1	63.5218	1	2	7	1	4	0	0	0
1	55.7818	1	12	7.2	1	4	0	0	0
1	66.2267	1	2.33333	5.5	0	1	0	0	0
1	55.2562	0	8.58333	6.1	1	6	0	0	0
1	77.1507	0	8	6.6	0	1	0	0	0
1	60.3295	1	11	10.4	3	20	0	1	0
1	50.799	0	2.08333	8.2	2	11	0	0	0
1	69.5424	0	6	6.2	1	4	0	0	0
1	70.7251	1	10	6.5	0	0	0	0	0
1	60.1295	1	3	6.2	1	7	0	0	0
1	51.0207	1	3	6.7	0	0	0	0	0
0	72.7236	1	2	5.4	#NULL!	10	0	0	0
1	61.5587	0	12	6.6	2	11	0	0	1
1	60.9428	0	3.75	6.3	0	0	0	0	0
1	62.5388	1	1.41667	6.3	0	1	0	0	0
1	45.9531	1	11	11.3	0	1	0	0	0
1	63.3218	1	16	6.7	1	5	0	0	0
1	63.7955	0	3	5.8	1	5	0	0	0
1	44.5484	1	2	7.7	3	25	0	1	0
1	64.1132	1	2	6.7	1	5	0	0	0
1	54.8263	1	4.58333	6.2	1	4	0	0	0
1	62.4158	0	3.83333	8.9	1	5	0	0	0
1	58.3144	0	15	6.9	1	7	0	0	0
0	40.8936	0	14	6	#NULL!	#NULL!
0	50.7061	1	5	7.2	#NULL!	#NULL!
1	81.4493	0	42	7.1	2	8	0	0	0
0	51.1007	0	3	5.6	#NULL!	#NULL!
1	71.7026	1	5	6.8	0	0	0	0	0
1	67.8667	0	3.41667	5.8	0	1	0	0	0
1	72.5869	1	25	7.4	2	10	0	0	0
0	73.9138	0	3	7.6	#NULL!	#NULL!
1	63.1083	1	3	6	0	1	0	0	0
1	71.311	1	4.16667	7	0	2	0	0	0
1	50.7556	1	3	6.2	2	13	0	0	0
1	62.5637	0	0.416667	7.8	2	10	0	0	1
1	63.7353	1	2	5.5	3	25	0	1	0
1	72.7457	0	4.25	7	0	2	0	0	0
1	68.721	0	2.5	6.7	0	1	0	0	0
1	46.8072	0	5	7.3	1	3	0	0	0
1	51.2123	1	2.66667	5.5	2	10	0	0	0
1	57.2576	0	10	6.6	0	1	0	0	0
0	81.6081	0	3	7.4	#NULL!	#NULL!
1	49.7558	0	8	6.3	2	9	0	0	0
1	59.8722	0	1.58333	6.1	2	8	0	0	0
1	61.4492	1	17	8.6	0	1	0	0	0
1	70.0652	1	15.0833	6.4	2	14	0	0	0
1	49.8105	0	2.33333	6.9	0	2	0	0	0
0	60.4857	0	19	11.2	#NULL!	#NULL!
1	71.196	1	13.0833	6.7	0	0	0	0	0
1	74.4376	0	3	6.5	0	2	0	0	0
1	73.0111	1	3.66667	6.6	0	1	0	0	0
1	56.9152	0	2.33333	7.2	3	21	0	1	0
1	65.7258	1	4	6.8	2	10	0	0	0
1	72.3595	1	3	6.7	0	0	0	0	0
1	69.359	1	12	6.6	1	6	0	0	0
1	66.2213	1	2.91667	5.6	0	0	0	0	0
1	58.0159	0	9	8.7	2	9	0	0	0
1	51.415	1	2.41667	6	0	2	0	0	0
1	65.704	1	10	7.7	1	4	0	0	0
1	59.0071	0	11.75	6.7	0	1	0	0	0
1	67.2536	1	12	8.6	1	7	0	0	0
1	62.8237	1	6	7	2	9	0	0	0
1	70.8263	1	0.333333	5.2	0	0	0	0	0
1	52.3512	1	0.333333	4.8	1	4	0	0	0
1	72.3869	0	0.5	6.2	3	23	1	0	0
0	79.7819	0	9.83333	6.6	#NULL!	0	0	0	0
1	64.8167	0	10	6.8	0	0	0	0	0
1	67.04	0	0.25	5.7	2	9	0	0	0
1	71.2452	0	7	6.9	0	0	0	0	0
1	70.558	1	20	7	1	5	0	0	0
1	65.367	0	0.25	6.2	1	3	0	0	0
1	61.3451	1	2	5.6	2	14	0	0	1
1	72.3595	1	2	6.7	2	9	0	0	0
1	65.5395	1	13	7.7	0	1	0	0	0
1	45.9666	1	9	10.9	0	1	0	0	0
1	61.2849	0	11	7.8	2	16	0	0	0
1	63.6011	1	9	6.1	1	7	0	0	0
1	69.5149	1	15	5.8	0	0	0	0	0
1	61.4082	1	4	5.8	1	3	0	0	0
0	62.3747	1	10	11.6	#NULL!	0		0	0
1	81.033	1	25	6.6	1	3	0	0	0
1	74.6018	0	0.416667	6.8	1	5	0	0	0
1	61.4082	0	13.5	6.6	2	10	0	0	0
1	70.5087	0	12	6.8	0	0	0	0	0
1	77.7148	1	12.5833	6.8	1	5	0	0	0
1	74.5744	1	12	5.8	0	2	0	0	0
1	57.9959	1	0.333333	6	0	0	0	0	0
1	68.2171	1	26	5.6	1	6	0	0	0
1	50.6347	1	0.416667	5.5	1	7	0	0	0
1	75.0372	1	1	6.4	0	2	0	0	0
1	70.9715	1	4.41667	6.6	2	8	0	0	0
1	62.7306	1	7	6.8	0	0	0	0	0
1	82.0626	1	10	6.7	2	9	0	0	0
1	75.5767	0	4.25	7.2	0	0	0	0	0
1	78.0132	1	6	6.2	0	2	0	0	0
1	72.5349	1	11	6.3	0	0	0	0	0
1	76.7565	0	7.41667	6	1	3	0	0	0
1	72.1158	1	8	6.6	0	0	0	0	0
1	44.6498	1	5	7	3	19	1	0	1
1	62.3856	1	9	5.8	1	3	0	0	0
1	74.4705	0	5	5	2	15	0	0	0
1	62.213	1	8	6	0	0	0	0	0
1	52.8499	1	4	6.9	2	10	0	0	0
1	56.8305	0	0.5	6.1	1	3	0	0	0
1	69.2877	1	7.83333	5.8	1	4	0	0	0
1	81.6436	0	5	6.5	2	11	0	0	0
1	61.0576	0	7	7.7	1	6	0	0	0
1	53.8516	0	7	7.2	0	1	0	0	0
1	54.276	0	5	10.3	1	3	0	0	0
1	59.9132	1	5	6.5	1	5	0	0	0
1	63.4151	1	4	6.5	1	4	0	0	0
1	65.8598	1	7.75	5.9	1	3	0	0	0
1	62.1747	0	5.08333	6.2	1	6	0	0	0
1	73.3862	1	29	5.9	2	10	0	0	0
1	62.6813	1	0.833333	5.9	1	3	0	0	0
0	73.6271	0	8	6.4	#NULL!	1	0	0	0
1	80.4665	1	8	6.3	1	5	0	0	0
1	82.4952	0	7	5.9	1	3	0	0	0
1	82.5278	0	6	9.6	1	5	0	0	0
1	54.0407	0	5.33333	5.7	1	7	0	0	0
1	62.4046	1	6	6.5	1	4	0	0	0
1	70.6428	1	8	5.9	2	8	0	0	0
1	67.5958	1	15	8	1	4	0	0	0
1	68.1981	0	9	6.7	1	5	0	0	0
1	61.0961	1	0.666667	6.1	1	6	0	0	0
1	68.3293	0	18	5.6	1	4	0	0	0
1	80.2335	0	0.916667	5.1	0	0	0	0	0
1	66.6046	0	19	7.1	1	4	0	0	0
1	63.3549	1	8	5.6	0	0	0	0	0
1	48.3431	1	5	7.6	0	1	0	0	0
1	84.8086	1	9	6.3	1	6	0	0	0
1	70.2817	1	1	7.6	0	0	0	0	0
1	56.2363	1	0.5	6.5	2	13	0	0	0
1	42.599	0	0.666667	5.7	1	7	0	0	0
1	45.8215	1	4.5	5.5	2	11	0	0	0
1	49.0577	0	6.58333	5.5	2	10	0	0	0
1	54.777	0	3.5	6.7	0	0	0	0	0
1	65.3615	0	4	6.5	1	5	0	0	0
1	64.6771	1	16	6.2	0	0	0	0	0
1	56.4033	1	0.833333	6	1	3	0	0	0
1	63.4998	0	5	7.2	3	18	0	0	0
1	35.1031	0	19	6.1	0	2	0	0	0
1	49.0823	1	9	8.6	1	4	0	0	0
1	51.1028	1	13.3333	5.6	0	0	0	0	0
1	56.7073	0	5	6.6	1	5	0	0	0
1	58.4102	0	3	6.7	1	5	0	0	0
1	73.5395	0	5	5.5	1	6	0	0	0
1	52.3376	1	12.5833	8.7	0	2	0	0	0
1	61.5204	0	3	6.4	0	1	0	0	0
1	56.3761	0	5.91667	6.7	1	4	0	0	0
1	83.2289	1	49	6.8	2	13	0	0	0
1	59.9872	0	1.75	6.1	0	1	0	0	0
1	83.8723	0	5	6.2	0	0	0	0	0
0	80.3704	1	5.83333	6.4	#NULL!	4	0	0	0
0	64.628	1	6	8.2	#NULL!	8	0	0	0
1	79.1	0	15.3333	6.9	0	0	0	0	0
0	60.2611	0	18	7.8	#NULL!	10	0	0	0
1	82.1695	0	11	5.7	1	5	0	0	0
1	62.9495	1	6	6.8	2	11	0	0	0
1	54.0406	0	6	6.2	3	34	1	1	0
1	66.61	0	20.0833	9.1	0	0	0	0	0
1	55.0235	1	16	6.6	2	12	0	0	1
1	62.2323	1	31	8	0	0	0	0	0
1	53.2274	1	4.41667	8.5	0	0	0	0	0
1	72.6771	1	6	6.4	2	9	0	0	0
1	70.5552	1	40	7	1	3	0	0	0
1	70.8565	0	8	6.4	1	6	0	0	0
1	53.0302	1	1	5.8	0	0	0	0	0
1	68.0476	1	28	7.1	1	3	0	0	0
0	73.2986	1	20	7.1	#NULL!	3	0	0	0
1	67.3685	1	3	6	2	10	0	0	0
1	67.7079	0	34.3333	8.1	0	0	0	0	0
1	60.3349	0	1.41667	6.3	0	0	0	0	0
1	80.8578	0	5	7.5	0	0	0	0	0
1	72.8305	1	11	5.9	0	2	0	0	0
1	73.6875	0	13	6.5	1	7	0	0	1
1	66.6812	1	30	9.7	0	1	0	0	0
1	64.1159	1	17	7.5	1	3	0	0	0
1	69.734	1	2.91667	6.2	1	3	0	0	0
1	72.2309	1	7.91667	6.4	0	1	0	0	0
1	71.3575	1	23.6377	8.7	0	1	0	0	0
1	65.6574	1	13	7	3	18	1	0	0
1	41.2685	1	1.58333	6.9	2	14	1	0	0
1	59.0481	1	6	6.1	2	11	0	0	0
1	55.645	0	6	6.5	0	0	0	0	0
1	46.4569	1	6.66667	7.5	1	4	0	0	0
0	16.4172	0	1.41667	6.5	#NULL!	#NULL!
1	40.4828	0	6	6	0	2	0	0	0
1	78.0488	1	6.08333	5.8	0	0	0	0	0
1	81.1809	1	10	5.9	1	6	0	0	0
1	74.6667	1	6	6.5	1	4	0	0	0
1	82.1503	1	3	6.9	2	12	0	0	0
1	78.0873	0	10.1667	6.6	2	14	0	0	1
1	85.411	0	1	6.3	2	9	0	0	0
1	62.7934	1	4	6	3	39	1	1	0
1	78.799	0	0.75	5.9	0	1	0	0	0
1	72.9072	0	1	6.5	2	13	0	0	0
1	59.7572	1	0.916667	6.5	0	0	0	0	0
1	64.6524	0	0.333333	5.5	1	6	0	0	0
1	82.6976	0	0.583333	6.7	0	1	0	0	0
1	62.432	0	0.416667	5.7	2	10	0	0	1
1	56.4444	0	10	9.2	1	6	0	0	0
1	63.311	0	4.16667	7	1	5	0	0	0
1	57.8846	0	0.833333	5.9	1	3	0	0	0
1	72.1952	0	1	6	1	4	0	0	0
1	38.0569	1	0.5	5.7	0	1	0	0	0
1	61.1125	0	0.75	6.3	2	8	0	0	0
1	65.43	0	10.5833	9.5	2	11	0	0	1
1	76.521	0	0.416667	7.5	1	5	0	0	0
1	49.2658	0	13	9.9	0	1	0	0	0
1	79.5384	1	12	8.9	0	0	0	0	0
1	73.4495	1	6	9.1	3	19	1	0	1
1	80.7429	0	9	6.4	0	2	0	0	0
1	62.1173	0	16.3333	10.4	1	6	0	0	0
1	44.7949	0	1.33333	7	1	6	0	0	0
1	65.6791	1	2.91667	6.3	1	7	0	0	0
1	51.9434	0	1	6.8	3	18	0	0	1
0	75.2756	0	17	6.4	#NULL!	0	0	0	0
1	72.7537	1	5	7	0	2	0	0	0
1	76.8715	0	10	10	1	4	0	0	0
1	61.3371	1	8.58333	9.2	3	33	1	1	0
1	83.5548	0	6	6.1	0	2	0	0	0
1	49.4576	0	8	6.7	3	19	1	0	0
1	73.6547	1	6	7.1	1	5	0	0	0
1	79.5217	0	10	7.3	2	12	0	0	1
1	61.7532	0	10	11.7	2	15	0	0	0
1	67.0617	1	20	8.6	0	1	0	0	0
0	35.8149	1	3	14.6	#NULL!	#NULL!
1	67.9599	1	14	6.8	2	12	0	0	0
1	75.4999	1	3	6	0	0	0	0	0
1	47.254	0	22	5.8	3	24	1	0	0
1	64.072	0	7	6.4	1	6	0	0	0
1	64.6607	1	11	7.7	2	9	0	0	0
1	62.7633	0	8	7.5	2	12	1	0	0
1	60.6251	0	3	5.8	0	0	0	0	0
1	61.4383	1	6	6	0	2	0	0	0
1	59.1055	1	3	9	2	10	0	0	0
1	77.2659	1	40	8.2	2	8	0	0	1
1	53.8982	0	17	8.2	1	5	0	0	0
0	80.0503	0	12	8.6	#NULL!	#NULL!
1	67.2854	1	14.4167	8.3	0	2	0	0	0
0	50.7306	0	32	6.8	#NULL!	3	0
0	49.89	0	19.89	8.5	#NULL!	12	0	0	0
1	74.3253	0	8	11.9	0	2	0	0	0
0	50.7909	1	2	10.9	#NULL!	#NULL!
1	53.9066	1	2	11.1	2	8	0	0	0
1	70.6951	0	10	6.4	1	6	0	0	0
0	76.6635	1	5	11	#NULL!	#NULL!
1	56.929	0	12	5.5	2	15	0	1	0
1	51.7108	1	11	7.8	3	25	0	1	0
1	82.0133	1	11.75	7.2	3	31	1	1	0
1	44.836	0	8	10	3	22	0	1	0
1	64.2992	1	4	6.2	0	0	0	0	0
1	64.825	1	8	6.6	2	13	0	0	1
0	58.4841	1	5	8.6	#NULL!	#NULL!		0	0
0	70.4104	0	11	6.1	#NULL!	#NULL!
1	53.4765	1	9	6.3	2	11	0	0	0
1	75.7462	1	26	5.3	2	10	0	0	0
1	48.3623	1	0.5	5.6	1	3	0	0	0
1	65.1773	1	6	5.9	0	0	0	0	0
1	50.3308	0	4	6.8	3	18	0	0	0
1	61.1562	0	6	7.6	1	5	0	0	0
1	65.2493	1	0.333333	6	1	3	0	0	0
1	52.461	0	1	7.4	3	18	0	0	0
1	68.8387	0	0.333333	6.7	1	3	0	0	0
1	54.3444	0	3	8.2	1	5	0	0	0
1	75.9791	0	27	8.9	1	6	0	0	0
1	52.8524	0	0.416667	5.9	3	30	1	1	0
1	54.725	1	5	8.7	1	6	0	0	0
1	73.7805	1	8.66667	6.4	0	2	0	0	0
1	63.8011	0	0.333333	6.9	1	4	0	0	0
1	60.7209	0	0.25	6.8	1	5	0	0	0
1	67.3629	1	0.166667	6	1	5	0	0	0
1	72.4227	0	1	6.1	2	11	0	0	0
1	76.4201	0	11.9167	6.2	0	1	0	0	0
1	84.2829	1	39	6.7	0	0	0	0	0
1	50.1064	0	7	7.1	3	39	1	1	0
0	82.9906	0	3	6.6	#NULL!	12		0	1
0	94.2268	0	#NULL!	6.2	#NULL!	4	0	0	0
0	97.0961	1	6	6.7	#NULL!	#NULL!
1	87.4753	0	5	6.2	1	7	0	0	0
1	82.1117	1	11	7.2	1	7	0	0	1
1	70.3253	1	7.16667	6.4	2	8	0	0	0
1	73.7096	1	19	7.3	0	2	0	0	0
1	55.0647	0	6	9.6	1	4	0	0	0
1	64.521	1	10.25	6.4	0	0	0	0	0
1	82.6401	1	3	5.8	0	0	0	0	0
1	51.0153	1	10.3333	7.5	2	9	0	0	0
1	75.2288	1	22	7.9	1	5	0	0	0
1	71.99	0	10.5833	6.8	2	14	0	0	1
1	68.2993	0	18	7.9	0	0	0	0	0
1	69.9256	1	39	7.6	0	0	0	0	0
1	58.7004	0	2	6.4	0	2	0	0	0
1	64.8141	1	0.416667	6.5	0	0	0	0	0
1	85.9201	0	10	7	0	0	0	0	0
1	60.4224	1	0.25	7	0	0	0	0	0
1	54.9853	0	2.25	6.1	0	0	0	0	0
1	68.5376	0	29	6.9	3	20	0	0	0
1	36.9837	1	11	11.5	3	18	0	0	0
1	68.8304	1	0.25	7.1	0	0	0	0	0
1	56.0857	0	1	5.3	1	3	0	0	0
1	77.4	0	8.25	5.8	1	3	0	0	0
0	71.9354	0	#NULL!	6	#NULL!	#NULL!
0	50.8345	0	30	5.7	#NULL!	#NULL!
0	55.7381	1	8	11.7	#NULL!	#NULL!
0	78.3172	1	4	5.5	#NULL!	#NULL!
1	52.6033	0	1.75	6.1	3	18	0	1	0
1	59.0289	1	22	6.4	2	14	0	0	1
1	65.8407	1	1	5.9	1	7	0	0	0
0	50.8045	0	13	10.3	#NULL!	#NULL!
0	52.6717	1	14	11.9	#NULL!	#NULL!
1	84.4718	1	25	6.9	0	1	0	0	0
0	58.7196	0	15	7.9	#NULL!	#NULL!
0	43.6641	0	3	12.4	#NULL!	#NULL!
1	48.2256	0	7	11	3	32	0	1	0
0	51.133	0	21	7.5	#NULL!	#NULL!
0	62.5226	0	12	#NULL!	#NULL!	#NULL!
0	54.6238	0	1	7.9	#NULL!	#NULL!
0	40.5157	0	4	11	#NULL!	#NULL!
1	57.5808	1	4	7.4	2	16	0	0	1
1	77.1867	1	15	7	2	14	0	0	0
0	45.586	0	13	11.3	#NULL!	#NULL!
0	50.8728	0	5	10.6	#NULL!	#NULL!
1	55.3932	1	16	7.5	3	29	0	1	0
1	61.4163	0	5	6.6	0	0	0	0	0
0	53.0303	0	29	13.4	#NULL!	9		0	1
0	48.9292	1	2	8.3	#NULL!	#NULL!
0	53.1316	0	#NULL!	12.3	#NULL!	#NULL!
1	75.9736	1	14	5.4	0	1	0	0	0
1	74.7524	0	4	6.3	2	10	0	0	0
1	82.5033	1	6	7.1	0	0	0	0	0
0	53.525	1	30	7.3	#NULL!	#NULL!
1	63.6314	0	10	7.5	1	4	0	0	0
1	52.2145	0	9	8.1	3	29	1	1	0
1	84.2068	1	18	7.8	3	33	1	1	0
0	76.9839	1	30	8.4	#NULL!	#NULL!
1	67.2426	1	12	7.3	0	0	0	0	0
1	61.315	0	10	9.7	3	27	0	1	0
1	73.433	1	30	10.6	3	20	0	0	0
1	86.9304	0	25	8.3	0	2	0	0	0
0	67.4752	1	5	7.5	#NULL!	6	0	0	0
0	89.0412	0	#NULL!	7.4	#NULL!	#NULL!
0	89.7203	0	23.5833	6.4	#NULL!	#NULL!
1	55.456	1	10	8.7	2	8	0	0	0
1	66.1393	0	1	5.5	2	8	0	0	0
1	58.8758	1	15.4167	6.8	0	2	0	0	0
1	62.0953	1	4	5.8	0	0	0	0	0
1	60.8988	0	0.333333	5.8	3	19	0	0	1
0	81.1946	1	2	6.3	#NULL!	#NULL!
1	78.9577	0	7	9.8	1	7	0	0	0
1	76.0666	1	13	7.1	0	0	0	0	0
1	41.8299	0	12	13.2	2	16	0	0	1
1	84.8251	1	23	5.9	2	8	0	0	0
1	83.7545	0	6	7.6	1	4	0	0	0
1	51.7462	0	3	5.9	3	30	1	1	0
1	65.92	1	9	7.6	2	13	0	0	0
0	66.1064	1	2	9.4	#NULL!	#NULL!
1	40.209	1	7.33333	12.8	1	5	0	0	0
1	51.738	1	15.3333	5.8	1	3	0	0	0
0	46.005	0	28	7.8	#NULL!	#NULL!		0	0
1	66.8693	1	11	10	0	1	0	0	0
1	55.9653	0	1	7.3	3	24	0	1	0
1	71.2068	1	5.16667	7.1	1	3	0	0	0
0	62.7663	1	12	7.7	#NULL!	8
1	86.057	0	18	6.7	1	6	0	0	0
1	72.3923	1	27	7.3	2	9	0	0	0
1	74.15	0	20	7.4	1	7	0	0	0
1	50.3901	1	0.5	6.4	0	0	0	0	0
1	54.6119	0	0.25	5.7	2	11	0	0	0
1	55.6504	1	0.5	7.3	1	7	0	0	0
1	68.9371	0	14	6.6	2	14	0	0	1
1	70.55	1	12	10	0	0	0	0	0
0	41.8188	1	0	9.2	#NULL!	8	0	0	0
1	80.3459	0	9.58333	7.7	1	3	0	0	0
1	64.762	1	30	8.8	1	3	0	0	0
1	62.3471	0	5	6.9	1	6	0	0	0
1	77.482	1	10	6.9	1	5	0	0	0
1	81.7285	0	5.25	7.6	2	13	0	0	0
1	78.4815	1	15	9.6	0	0	0	0	0
1	78.0515	1	14	6.9	0	2	0	0	0
1	69.5121	0	30	8	2	11	0	0	0
1	75.0809	1	7.91666	5.6	3	25	1	0	1
1	56.0447	0	10	7.2	0	0	0	0	0
1	61.1097	1	5	7	0	0	0	0	0
1	56.0721	0	0.5	6.1	2	15	0	0	0
1	77.159	1	1	7.2	1	6	0	0	0
1	66.3608	0	0.333333	5.6	0	1	0	0	0
1	70.5417	1	0.166667	5.6	1	3	0	0	0
1	68.7731	0	0.5	6.2	0	2	0	0	0
1	47.1247	1	0.5	6.5	0	0	0	0	0
1	61.0713	1	15	7.4	1	3	0	0	0
1	68.4199	0	8	5.8	0	0	0	0	0
1	75.3329	1	0.333333	5.7	2	9	0	0	0
1	76.9811	0	27	6.3	1	5	0	0	0
0	71.4424	0	16	8.3	#NULL!	#NULL!
1	70.9824	0	0.0833333	5.8	0	1	0	0	0
1	59.5382	0	0	7.7	3	23	1	0	0
1	54.9358	0	0.5	5.5	1	5	0	0	0
1	53.2985	0	10	7.5	2	11	0	0	0
0	54.5611	1	10.5	9.4	#NULL!	18		1	0
1	36.6196	1	13	9.5	1	3	0	0	0
1	53.6958	0	3	6.2	3	25	1	0	0
1	60.8304	1	30	8.4	0	0	0	0	0
1	66.2951	1	3	6.4	2	9	0	0	0
1	65.4411	1	0.166667	5.2	0	0	0	0	0
1	59.8257	1	25	7	2	10	0	0	0
1	33.6627	0	7	9.4	1	3	0	0	0
1	62.1035	0	0.166667	5.7	0	0	0	0	0
1	51.8722	1	4	6.6	1	6	0	0	0
1	66.8756	1	0	6	2	8	0	0	0
1	78.6319	1	4	5.8	2	15	0	0	0
1	45.2274	0	21	6.9	2	16	0	0	0
1	74.1666	0	9	5.8	0	2	0	0	0
1	42.1009	1	0	6.3	1	5	0	0	0
0	54.5517	1	7	7.2	#NULL!	1	0	0	0
1	41.5834	0	0	5.8	3	21	1	0	0
1	81.0932	1	5	8.2	3	35	1	1	0
1	73.0961	0	5	6.1	2	9	1	0	0
0	60.1925	0	10	10.2	#NULL!	#NULL!
1	41.8215	1	1.25	6.2	0	0	0	0	0
1	45.4108	1	0.833333	5.3	1	3	0	0	0
1	70.1555	1	0.583333	5	2	12	0	0	0
1	55.8996	0	7	6.2	2	12	0	0	0
1	66.7252	0	12	6.2	1	5	0	0	1
1	65.8901	1	20	7	2	16	0	0	0
0	54.6976	1	14	6.6	#NULL!	#NULL!
0	65.9556	1	18	7	#NULL!	0		0	0
1	58.0241	1	9	8.4	2	9	0	0	0
1	60.0147	1	9	5.9	1	6	0	0	0
1	75.2371	1	10	7	1	6	0	0	0
1	63.8256	1	24	14	0	1	0	0	0
1	63.1165	0	16	8.2	2	9	0	0	0
1	54.4925	0	5	10.3	0	0	0	0	0
1	42.1694	1	0.583333	6.3	1	7	0	0	0
0	73.6331	0	15	6.3	#NULL!	#NULL!	0	0	0
0	61.0633	1	25	5.6	#NULL!	#NULL!
1	77.3032	0	1.41667	6	1	4	0	0	0
1	49.2438	0	0	5.9	0	2	0	0	0
1	47.9844	1	1	7.4	0	1	0	0	0
1	54.4706	0	14.4167	8.7	2	11	0	0	0
1	52.5102	1	16	11.4	3	26	1	1	0
0	51.007	0	13	10	#NULL!	#NULL!
1	77.5176	1	0	6.4	1	6	0	0	0
1	73.7779	0	8	5.9	0	0	0	0	0
1	49.6463	1	6	10.7	1	5	0	0	0
0	65.0494	0	12	7.1	#NULL!	4	0
0	50.8071	0	0	5.8	#NULL!	#NULL!
1	57.7888	1	17	8.9	0	1	0	0	0
1	49.7093	1	13	7.7	2	13	0	0	0
0	50.7714	0	5	12.9	#NULL!	#NULL!
1	55.0554	0	15	8.6	0	1	0	0	0
0	42.3581	1	0.5	11.4	#NULL!	#NULL!
0	87.9271	0	2	6.1	#NULL!	#NULL!
1	51.0456	0	18	7.2	0	0	0	0	0
1	67.1961	0	3	6.9	0	0	0	0	0
1	65.2849	1	10.9167	10.7	0	0	0	0	0
1	59.6778	1	7	9.9	0	0	0	0	0
1	43.7161	1	14	7.8	0	0	0	0	0
0	60.5292	1	16	9.4	#NULL!	#NULL!
1	48.9016	1	19	10.2	0	1	0	0	0
0	91.582	1	21	8	#NULL!	#NULL!
1	58.9276	1	12	6.1	2	17	0	0	0
1	49.0605	0	12	7.8	1	3	0	0	0
0	61.8051	1	12	9.7	#NULL!	#NULL!
1	74.3473	0	15	8.9	2	13	0	0	0
1	17.5042	0	1	7.7	3	25	0	1	0
0	79.1468	1	17	6.7	#NULL!	#NULL!
1	81.3178	1	32	7.9	3	24	0	1	0
1	70.5771	0	0.583333	9.1	2	9	0	0	0
1	56.7483	1	3.5	6.9	2	9	0	0	0
1	65.2767	0	11	7.8	2	15	0	0	1
0	49.6572	0	5.75	9.8	#NULL!	25	0	1	0
1	45.3122	1	3	10.4	0	0	0	0	0
0	34.2926	0	6	#NULL!	#NULL!	#NULL!
1	53.1316	0	32	10.5	2	12	0	0	0
0	54.8036	1	7.41667	10.4	#NULL!	#NULL!
0	65.0075	1	6	6.3	#NULL!	#NULL!
1	60.6607	1	0.0833333	6.3	1	3	0	0	0
1	60.3212	0	3.5	7.3	0	0	0	0	0
0	37.0687	1	0	10.6	#NULL!	#NULL!
1	51.1385	0	0	7.4	3	23	0	1	0
0	43.9985	0	1	6.8	#NULL!	#NULL!
1	62.3718	1	0.333333	6.7	3	19	0	1	0
0	43.8858	1	15	14.7	#NULL!	#NULL!
0	44.9371	1	1.5	10.8	#NULL!	#NULL!
1	69.9037	1	5	12	1	3	0	0	0
1	78.8994	1	16.0833	6.5	0	0	0	0	0
0	87.9381	1	12.3333	7.5	#NULL!	12	1
1	73.0732	0	5.08333	6.1	1	7	0	0	0
1	56.8413	1	10	9.7	1	5	0	0	0
1	53.5222	1	15.75	7.4	0	1	0	0	0
1	50.6128	0	10	5.5	1	5	0	0	0
1	43.9079	0	4	5.4	3	26	1	1	0
1	78.6566	1	0.0833333	6.5	0	0	0	0	0
1	41.7504	1	1	6.1	2	8	0	0	0
1	69.9229	0	0.5	6.1	0	2	0	0	0
1	52.2939	0	2	6.6	0	0	0	0	0
1	40.1323	1	4	7.2	2	13	0	0	0
1	72.0038	0	0.5	6	0	0	0	0	0
1	63.9762	0	0.416667	6.3	1	5	0	0	0
1	84.9126	1	5	7.6	3	21	0	1	0
1	53.964	1	6	6.7	2	13	0	0	0
1	63.2178	1	0.416667	5.8	2	8	0	0	0
1	61.5367	1	0.0833333	6.4	2	11	0	0	0
1	49.5998	1	12	7.6	0	0	0	0	0
1	72.9289	1	27	6.8	1	4	0	0	0
1	85.9832	0	30	5.7	0	0	0	0	0
1	71.04	0	0.416667	5.9	0	0	0	0	0
1	56.8003	1	0.583333	5.4	0	0	0	0	0
1	61.0003	1	12	6.2	0	1	0	0	0
1	79.1521	1	6	6.3	1	6	0	0	0
1	63.7191	0	0.833333	6.2	1	6	0	0	0
1	63.5738	1	0.583333	6.5	1	7	0	0	0
1	47.9351	0	3	11.7	2	16	0	0	1
1	65.9667	1	14	6.9	0	0	0	0	0
1	67.5108	1	21	6.1	3	18	0	1	0
1	67.938	0	1	5.9	0	0	0	0	0
1	56.042	0	8	9.6	0	0	0	0	0
1	93.8161	1	12.9167	6.7	0	0	0	0	0
1	67.1496	1	9	6.5	2	9	0	0	0
0	78.999	1	5	6.5	#NULL!	#NULL!		0	0
1	67.7545	1	6	10.1	2	15	0	0	1
1	58.2157	1	3	7.8	2	10	0	0	0
1	62.5415	1	5	6.9	0	0	0	0	0
1	53.3124	1	11	10.9	3	22	0	0	0
1	79.1986	1	10	7.2	1	3	0	0	0
1	60.9208	0	0.333333	5.9	2	14	0	0	0
1	55.9543	0	5	9.6	0	1	0	0	0
1	68.2828	1	10	6.1	2	16	0	0	1
0	71.5983	0	10.6667	6.8	#NULL!	7	0	0	0
1	72.4198	0	20	9.7	2	10	0	0	0
1	72.7238	1	12	6.4	0	0	0	0	0
1	68.5511	1	13	6.3	2	11	0	0	0
1	72.7072	1	3	8.9	0	0	0	0	0
1	63.1303	1	8	6.8	0	0	0	0	0
0	75.7489	0	0	6.5	#NULL!	#NULL!
1	58.2185	1	5	6.7	2	15	1	0	0
0	74.5799	1	1	5.7	#NULL!	#NULL!
0	80.1513	1	5	6.4	#NULL!	0		0	0
1	78.7386	0	14	6	0	0	0	0	0
1	52.0202	0	1	7.3	1	5	0	0	0
0	59.6177	1	5	8.9	#NULL!	#NULL!
0	42.068	1	0.333333	10.1	#NULL!	#NULL!
0	42.1638	0	#NULL!	8.8	#NULL!	#NULL!
1	69.7585	0	10	9.3	0	0	0	0	0
1	83.6533	0	14	7.7	0	0	0	0	0
1	58.2595	1	0.5	5.5	1	7	0	0	0
1	65.5888	1	0.5	6.3	0	1	0	0	0
1	56.8632	0	5	6.8	0	2	0	0	0
1	63.7518	0	0.333333	6.2	1	7	0	0	0
1	57.1535	0	0.5	6.2	0	2	0	0	0
1	65.816	1	4	6.1	0	0	0	0	0
1	52.0282	0	0.583333	8.5	1	7	0	0	0
1	41.8872	1	0.416667	7.8	0	0	0	0	0
1	64.3459	1	10	7	2	17	0	0	0
0	55.8449	0	0.5	5.8	#NULL!	11	0	0	0
1	48.9008	1	3.5	6.3	2	11	0	0	0
1	65.389	1	10	8.6	0	1	0	0	0
1	53.326	1	10	9.6	1	4	0	0	0
1	65.0004	1	10	6	2	16	0	0	0
1	58.9632	1	4.91667	5.5	0	1	0	0	0
0	79.2756	1	4	9.9	#NULL!	#NULL!
1	79.593	0	12	6.4	0	0	0	0	0
1	64.0748	1	3	6.9	0	2	0	0	0
1	49.5096	0	1	5.9	1	6	0	0	0
1	54.4404	0	10.9167	6.8	1	4	0	0	0
1	46.9742	1	1.25	7.2	0	1	0	0	0
0	57.0276	0	1.16667	6.6	#NULL!	0	0	0	0
0	72.2474	1	19.5833	8	#NULL!	6	0	0	0
1	78.2842	1	0.583333	5.9	0	1	0	0	0
1	81.7695	0	8	5.4	2	11	0	0	0
0	64.1842	1	0.666667	5.6	#NULL!	12	0	0	0
1	49.2248	0	2	5.9	0	1	0	0	0
1	46.4101	1	0.75	7.1	0	0	0	0	0
1	65.3087	0	1.16667	7.3	0	1	0	0	0
1	84.4525	0	8	10.9	0	0	0	0	0
1	61.8737	0	0.833333	6.1	3	30	1	1	0
0	53.5833	0	0.333333	5.8	#NULL!	15		0	1
1	71.7709	1	8.5	7.1	0	1	0	0	0
1	67.6504	1	5	6.2	2	8	0	0	0
1	58.0709	0	8	9.2	1	4	0	0	0
1	59.7272	0	1.08333	8.9	1	3	0	0	0
1	63.8111	1	13	8.9	2	8	0	0	1
1	84.0833	0	0.166667	6.8	0	1	0	0	0
1	69.9614	1	0.166667	6.1	1	5	0	0	0
1	74.4512	1	13	6.5	1	3	0	0	0
1	61.129	1	2	6.7	1	3	0	0	0
1	42.7961	1	2	8.4	1	7	0	0	0
1	51.9214	0	1.16667	6.6	2	13	0	0	1
1	72.2336	1	1	6	0	1	0	0	0
1	39.3905	1	2	9.6	3	33	1	1	0
1	75.5436	1	0.416667	6.2	0	1	0	0	0
1	70.8346	1	0.583333	7.1	1	5	0	0	0
1	73.5916	1	0.25	6.8	0	1	0	0	0
1	60.9154	0	0.166667	7.7	2	15	0	0	0
1	61.452	1	0.333333	6.5	0	1	0	0	0
1	59.9233	1	6.25	7.3	0	1	0	0	0
1	67.8203	0	0.833333	6.4	0	2	0	0	0
1	70.5525	1	7	6.1	0	2	0	0	0
1	53.9501	0	0.333333	6.4	2	14	0	0	0
1	74.8564	1	0.833333	6	1	7	0	0	1
1	68.0911	0	4	6.4	0	2	0	0	0
0	75.1961	1	3	6.4	#NULL!	#NULL!
1	62.5799	0	4	6.7	0	0	0	0	0
1	81.649	1	22.25	8	0	0	0	0	0
1	78.3992	1	3	6.3	0	0	0	0	0
1	60.762	0	1.5	6.2	2	8	0	0	0
1	62.7935	0	2.5	7.8	1	3	0	0	0
1	55.4176	1	2.08333	6.9	1	5	0	0	0
1	69.8161	1	0.333333	8.1	1	6	0	0	0
0	83.3822	0	3	7.7	#NULL!	#NULL!
1	54.6456	1	0.5	6.6	0	1	0	0	0
1	49.4464	0	0.166667	7.6	2	9	0	0	0
1	78.3956	1	1.5	6.7	0	0	0	0	0
1	57.1317	1	0.5	6.3	1	7	0	0	0
1	58.892	1	0.416667	6.3	0	2	0	0	0
1	45.0933	0	1	5.3	0	1	0	0	0
1	57.8982	1	6	5.8	0	0	0	0	0
1	58.5525	0	2	6.1	2	8	0	0	0
1	46.1191	0	0.5	7.6	2	17	0	0	1
1	48.8003	1	0.0833333	6.3	2	16	0	0	1
1	57.5943	0	1	7.7	1	3	0	0	0
1	69.5997	0	8	7.6	2	10	1	0	0
1	63.0015	1	0.25	7.5	0	1	0	0	0
1	61.4082	0	3	6.8	1	6	0	0	0
1	63.7517	1	27	8.8	1	3	0	0	0
1	50.4184	0	1.25	6.1	1	6	0	0	0
0	68.4279	1	3	6.7	#NULL!	6	0	0	0
1	67.4643	0	0.333333	5.8	2	9	0	0	0
1	64.4087	1	0.25	6	2	9	0	0	0
1	69.2895	0	0.5	6.6	0	0	0	0	0
1	51.8138	0	6	10.4	1	6	0	0	0
1	59.3027	1	0.666667	7.4	2	15	0	0	0
0	48.3704	0	2	8.5	#NULL!	0		0	0
1	48.1569	1	4	6.6	0	1	0	0	0
1	58.9495	0	0.666667	5.9	1	3	0	0	0
1	35.56	1	3	7.5	1	6	0	0	0
0	57.6545	0	7	6	#NULL!	11	1
1	69.1781	1	20.8333	6.5	0	0	0	0	0
1	61.367	1	1	6.3	2	14	0	0	1
1	60.4005	1	4	7.4	0	2	0	0	0
1	58.9879	1	10	7.9	3	22	1	1	0
1	69.1535	1	3	6.4	0	0	0	0	0
1	71.719	1	2.66667	6.5	1	7	0	0	0
1	56.0994	1	0.5	6.6	2	13	0	0	0
0	56.4554	1	0.583333	5.9	#NULL!	5	0	0	0
1	51.5684	1	0.75	6.6	1	5	0	0	0
1	48.6579	1	9	10.3	0	1	0	0	0
1	52.4627	1	0	13.3	1	4	0	0	0
1	58.7169	0	0.333333	6.3	1	4	0	0	0
1	54.2067	0	1.16667	9.9	3	27	1	1	0
1	76.4636	0	13	6.6	0	0	0	0	0
1	76.0465	1	3.75	7.1	0	2	0	0	0
1	68.5503	0	1.66667	6	2	9	0	0	0
1	38.8673	0	7	7.2	1	3	0	0	0
1	58.9413	0	5	7.1	1	7	0	0	0
1	73.2841	1	5.41667	11.7	1	6	0	0	0
0	55.2999	1	2	6.8	#NULL!	2	0	0	0
1	84.1424	1	1.66667	6.1	1	4	0	0	0
1	55.9625	1	12	7.2	0	0	0	0	0
1	58.7222	1	10	6.8	1	4	0	0	0
0	67.0234	1	21	6.4	#NULL!	#NULL!	0	0	0
1	80.0356	1	0.25	5.6	1	5	0	0	0
0	74.9084	1	7	7.1	#NULL!	#NULL!	0	0	0
1	69.6099	0	0.416667	7.5	2	15	0	0	0
1	73.0084	1	0.5	6.1	2	8	0	0	0
1	63.8475	1	0.333333	6.1	1	4	0	0	0
1	49.5012	1	2	6.7	0	0	0	0	0
1	78.2486	1	14	7.1	0	0	0	0	0
0	68.6334	1	0.333333	6.9	#NULL!	#NULL!		0	0
0	79.2005	1	20.5	9.1	#NULL!	3		0	0
1	66.903	1	2	6.4	1	6	0	0	0
1	64.721	1	5	7.8	1	4	0	0	0
1	60.9948	0	15	8.3	0	2	0	0	0
1	69.6381	0	9	8.1	2	14	0	0	1
1	63.6449	0	6	8.2	1	3	0	0	0
1	59.8968	0	0.416667	6.5	1	7	0	0	0
1	59.1493	0	0.333333	7.3	1	6	0	0	0
1	60.0747	1	10	6.6	0	1	0	0	0
1	73.1453	1	0.166667	6.5	0	1	0	0	0
1	63.5601	1	12	8.6	1	4	0	0	0
1	77.9558	0	7.41667	8.4	1	7	0	0	0
1	57.2876	1	1.5	10.6	0	0	0	0	0
0	74.725	0	4	6.6	#NULL!	#NULL!		1	0
0	60.7045	0	0.333333	6.7	#NULL!	0		0	0
0	71.9215	1	8.5	8.5	#NULL!	7	0
1	54.2076	0	0.416667	6.6	2	11	0	0	0
1	64.2391	1	2	6.2	0	1	0	0	0
0	83.3054	0	3.5	6.7	#NULL!	5	0	0	0
0	77.43	1	0.0833333	5.6	#NULL!	1	0	0	0
1	59.2316	0	0.333333	6.4	2	13	0	0	0
1	77.3862	0	2	6.6	1	6	0	0	1
1	54.3774	1	0.416667	6	0	0	0	0	0
1	60.242	1	12.75	6.4	1	6	0	0	0
1	78.873	0	15	6.6	0	2	0	0	0
1	70.7388	0	10	7.1	0	0	0	0	0
0	76.0092	1	13	6.3	#NULL!	#NULL!		0	0
0	72.9046	1	40	9.9	#NULL!	#NULL!		0	0
1	53.9778	1	2	5.5	2	11	0	0	0
1	52.5897	0	11	10.2	0	2	0	0	0
1	63.1376	1	1	5.7	0	0	0	0	0
1	63.7517	1	2	5.8	0	0	0	0	0
1	51.6861	0	1	6.5	2	10	0	0	0
1	59.8557	1	10	7.1	3	30	1	1	0
1	63.0398	0	3.33333	6.9	1	3	0	0	0
1	35.2936	0	0.416667	7.3	1	4	0	0	0
1	64.5321	1	1	12.3	1	6	0	0	0
1	66.7523	1	0.416667	5.9	3	19	0	0	0
1	55.8639	1	0.25	6.1	1	4	0	0	0
0	65.9803	0	0.5	5.7	#NULL!	6	0	0	0
0	51.3824	0	3	6.1	#NULL!	11	0	0	0
0	49.7454	1	1	#NULL!	#NULL!	#NULL!
1	71.311	0	7.58333	6.2	0	0	0	0	0
0	52.9017	0	0.833333	10.5	#NULL!	2	0	0	0
1	51.0565	0	1.41667	9.8	3	34	1	1	0
1	53.4656	0	3	6.1	0	0	0	0	0
1	67.4423	0	0.5	5.6	0	0	0	0	0
1	62.6595	1	4	6.1	3	31	1	1	0
1	46.4539	0	0.416667	6.2	1	5	0	0	0
1	49.0933	1	0.25	5.6	1	5	0	0	0
1	56.0722	1	5	7.7	2	13	0	0	0
1	52.9838	1	4	8.3	1	5	0	0	0
1	51.2561	1	0.333333	10.3	1	7	0	0	0
1	71.3465	1	4	6.4	0	0	0	0	0
1	59.5711	1	0.5	6.1	1	3	0	0	0
1	59.2069	1	1.66667	6.5	0	2	0	0	0
1	46.3199	1	1.25	6.7	0	0	0	0	0
1	56.3677	0	2.25	8	2	10	0	0	0
1	68.6606	0	2	6.3	2	12	0	0	0
1	60.4309	0	8	9	2	12	0	0	0
1	55.2452	1	2.08333	6.2	0	1	0	0	0
1	59.8858	1	2	6.3	1	6	0	0	0
0	55.9461	0	1.41667	5.8	#NULL!	#NULL!		0	0
1	41.8105	0	1.41667	5.7	1	5	0	0	0
1	80.6279	1	11	6.6	1	6	0	0	0
1	23.1165	1	0.33333	6.1	0	0	0	0	0
0	29.3781	0	19	17.2	#NULL!	7	1
0	55.9789	1	6	9.9	#NULL!	2	0
0	31.6205	0	21.689	8.3	#NULL!	#NULL!
1	64.4884	1	0.166667	7.1	2	8	0	0	0
1	45.7448	1	6	9.7	3	25	0	1	0
1	55.5656	0	1	6.6	0	2	0	0	0
1	61.827	1	0.333333	6.4	1	4	0	0	0
1	69.9367	0	0.416667	5.5	2	9	0	0	0
1	71.2506	0	0.333333	5.5	2	8	0	0	0
1	38.3282	1	0.25	6.5	2	12	0	0	0
1	63.6093	1	4	6.5	0	0	0	0	0
1	56.2364	0	13	9	3	23	0	1	0
1	65.5587	0	0.416667	6.9	1	3	0	0	0
1	65.805	1	13	7.4	1	5	0	0	0
1	69.7558	0	0.416667	7.7	1	5	0	0	0
1	82.0544	0	8	6.5	1	3	0	0	0
1	89.9941	0	14	6.2	1	3	0	0	0
1	67.2288	1	11	8.5	2	14	0	0	1
0	91.114	0	10	5.9	#NULL!	#NULL!	0
1	48.1707	0	6	5.7	2	17	0	0	1
1	69.9532	1	9	8.4	1	5	0	0	0
1	65.7862	0	19	7	1	3	0	0	0
0	71.1493	0	10	7.2	#NULL!	#NULL!
1	63.4095	1	0.833333	6.7	0	2	0	0	0
1	63.541	0	0.416667	8	2	9	0	0	0
1	58.4486	0	0.0833333	12.9	2	11	0	0	0
1	47.612	1	0.25	6.3	1	5	0	0	0
1	38.3173	1	0.166667	8.6	3	25	0	0	0
1	75.7974	1	0.5	8.2	0	0	0	0	0
1	59.9407	1	4	7.2	1	3	0	0	0
0	67.3055	0	0.166667	6.6	#NULL!	2	0
0	71.6833	1	0.416667	7.6	#NULL!	5	0	0	0
1	76.4827	1	1.5	6.1	0	0	0	0	0
1	55.7518	0	0.25	6.1	2	10	0	0	0
1	72.0365	0	0.583333	7.2	0	0	0	0	0
0	73.2247	1	0.25	6.1	#NULL!	#NULL!
1	52.5815	1	0.416667	6	1	3	0	0	0
0	68.8003	0	0.583333	6.5	#NULL!	22	0	1	0
1	49.2903	1	0.416667	7.5	0	0	0	0	0
1	66.5497	1	0.833333	6.7	0	2	0	0	0
1	57.1837	0	0.25	6.6	1	3	0	0	0
1	56.836	0	0.333333	7.3	1	4	0	0	0
1	54.8783	1	0.0833333	5.8	0	1	0	0	0
1	71.6065	1	0.333333	6.8	0	0	0	0	0
1	63.1575	1	5	10.1	0	0	0	0	0
1	68.0337	0	13.9167	8.3	0	1	0	0	0
1	55.2315	0	7	7.3	0	1	0	0	0
1	58.5882	0	8	8.2	1	6	0	0	0
1	47.2426	1	11	7.3	1	6	0	0	0
0	80.2163	0	21	6.4	#NULL!	#NULL!
0	52.8715	0	0.333333	6.9	#NULL!	#NULL!
1	73.2823	0	15	6.8	0	0	0	0	0
0	69.8409	0	5	12	#NULL!	5	0
1	59.174	0	0.75	5.3	0	2	0	0	0
1	66.6483	0	0.25	5.8	1	5	0	0	0
0	51.8291	0	#NULL!	#NULL!	#NULL!	3	0
1	50.4212	1	13	8	0	0	0	0	0

## Sheet: coding
elig_LCA	0	not eligible for LCA analysis
	1	eligible for LCA analysis
GAD	0	no generalised anxiety disorder
	1	generalised anxiety disorder
LCA_class	0	no anxious depression
	1	subclinical anxiety
	2	minor anxious depression
	3	major anxious depression
major_depressive_syndrome	0	no major depressive syndrome
	1	major depressive syndrome
minor_depressive_syndrome	0	no minor depressive syndrome
	1	minor depressive syndrome
male	0	female
	1	male
